# Supplementary material for: UDP-glucose pyrophosphorylase: genome-wide identification, expression and functional analyses in Gossypium hirsutum
Source: PeerJ. 2022 May 30;10:e13460. doi: 10.7717/peerj.13460 (PMC9161816; doi:10.7717/peerj.13460)
Supplement: Supplemental Information 8 [file peerj-10-13460-s008.xlsx]

## Sheet: Sheet1
Table 7 Primers of qRT-PCR
	GhHistone3
Primer-F	TCAAGACTGATTTGCGTTTCCA
Primer-R	GCGCAAAGGTTGGTGTCTTC
	GH_A08G0422
Primer-F	TCCAATGGAGAAACTCGATC
Primer-R	TTAGCTGGATAAGTCTCC
	GH_D08G0444
Primer-F	GATCAAGAAATGTGAAGCCATTGC
Primer-R	GTCAAGAAATGTGAAGCCATTGC
	GH_A12G0472
Primer-F	ATGAGGGAACCAACGATGGTA
Primer-R	CTAAAATGCGATTTCACAGGGTGC
	GH_D12G0484
Primer-F	ATGAGGGAACCAACGATGGTA
Primer-R	ATGCAATTTCACAGGGTGCATG
	GH_A11G1773
Primer-F	ATGGAAAAGCTGGAACACCTC
Primer-R	TCAGATGTCTTCGGGGACAT
	GH_D11G1805
Primer-F	ATGGAAAAGCTGGAACACCT
Primer-R	TCAGATGTCTTCGGGGCCAT
